# Supplementary material for: OsBph32 Contributes to Coordinated Cell Wall and Metabolic Responses in Rice Resistance to Brown Planthopper
Source: Plants (Basel). 2026 Jul 10;15(14):2132. doi: 10.3390/plants15142132 (PMC13415291; doi:10.3390/plants15142132)
Supplement: Supplementary file 1 [file plants-15-02132-s001.zip]

Archive with 1 entries (1 files):
- plants-4413839-supplementary.pdf
